# Supplementary material for: Dynamics and Diversity of Microbial Community Succession During the Solid-State Fermentation Process of Fuzhuan Brick Sea Buckthorn Leaf Tea
Source: Foods. 2026 May 14;15(10):1727. doi: 10.3390/foods15101727 (PMC13206053; doi:10.3390/foods15101727)
Supplement: Supplementary file 1 [file foods-15-01727-s001.zip]

Archive with 1 entries (1 files):
- foods-4237961-supplementary.pdf
